# Supplementary material for: Comparative and Temporal Characterization of LPS and Blue-Light-Induced TLR4 Signal Transduction and Gene Expression in Optogenetically Manipulated Endothelial Cells
Source: Cells. 2023 Feb 22;12(5):697. doi: 10.3390/cells12050697 (PMC10000987; doi:10.3390/cells12050697)
Supplement: Supplementary file 1 [file cells-12-00697-s001.zip]

Archive with 1 entries (1 files):
- cells-2127609-supplementary.pdf
